# Supplementary material for: Gene modules associated with breast cancer distant metastasis-free survival in the PAM50 molecular subtypes
Source: Oncotarget. 2016 Feb 27;7(16):21686–98. doi: 10.18632/oncotarget.7774 (PMC5008315; doi:10.18632/oncotarget.7774)
Supplement: Supplementary file 2 [file oncotarget-07-21686-s002.xlsx]

## Sheet: Sheet1
Table S1: Summary of gene expression signatures.
EntrezGene.ID	module	coefficient	Gene_Symbol
47	AKTmTOR	1	ACLY
50	AKTmTOR	1	ACO2
100	AKTmTOR	1	ADA
136	AKTmTOR	1	ADORA2B
178	AKTmTOR	1	AGL
204	AKTmTOR	1	AK2
205	AKTmTOR	1	AK4
226	AKTmTOR	1	ALDOA
230	AKTmTOR	1	ALDOC
292	AKTmTOR	1	SLC25A5
307	AKTmTOR	1	ANXA4
327	AKTmTOR	1	APEH
429	AKTmTOR	1	ASCL1
475	AKTmTOR	1	ATOX1
513	AKTmTOR	1	ATP5D
515	AKTmTOR	1	ATP5F1
523	AKTmTOR	1	ATP6V1A
527	AKTmTOR	1	ATP6V0C
528	AKTmTOR	1	ATP6V1C1
529	AKTmTOR	1	ATP6V1E1
533	AKTmTOR	1	ATP6V0B
535	AKTmTOR	1	ATP6V0A1
537	AKTmTOR	1	ATP6AP1
637	AKTmTOR	1	BID
644	AKTmTOR	1	BLVRA
664	AKTmTOR	1	BNIP3
686	AKTmTOR	1	BTD
726	AKTmTOR	1	CAPN5
740	AKTmTOR	1	MRPL49
767	AKTmTOR	1	CA8
801	AKTmTOR	1	CALM1
822	AKTmTOR	1	CAPG
829	AKTmTOR	1	CAPZA1
890	AKTmTOR	1	CCNA2
896	AKTmTOR	1	CCND3
928	AKTmTOR	1	CD9
950	AKTmTOR	1	SCARB2
957	AKTmTOR	1	ENTPD5
998	AKTmTOR	1	CDC42
1072	AKTmTOR	1	CFL1
1119	AKTmTOR	1	CHKA
1266	AKTmTOR	1	CNN3
1317	AKTmTOR	1	SLC31A1
1355	AKTmTOR	1	COX15
1366	AKTmTOR	1	CLDN7
1431	AKTmTOR	1	CS
1476	AKTmTOR	1	CSTB
1499	AKTmTOR	1	CTNNB1
1508	AKTmTOR	1	CTSB
1545	AKTmTOR	1	CYP1B1
1622	AKTmTOR	1	DBI
1636	AKTmTOR	1	ACE
1717	AKTmTOR	1	DHCR7
1803	AKTmTOR	1	DPP4
1974	AKTmTOR	1	EIF4A2
1977	AKTmTOR	1	EIF4E
2013	AKTmTOR	1	EMP2
2017	AKTmTOR	1	CTTN
2023	AKTmTOR	1	ENO1
2150	AKTmTOR	1	F2RL1
2171	AKTmTOR	1	FABP5
2222	AKTmTOR	1	FDFT1
2224	AKTmTOR	1	FDPS
2314	AKTmTOR	1	FLII
2539	AKTmTOR	1	G6PD
2585	AKTmTOR	1	GALK2
2597	AKTmTOR	1	GAPDH
2643	AKTmTOR	1	GCH1
2673	AKTmTOR	1	GFPT1
2739	AKTmTOR	1	GLO1
2764	AKTmTOR	1	GMFB
2805	AKTmTOR	1	GOT1
2820	AKTmTOR	1	GPD2
2821	AKTmTOR	1	GPI
2872	AKTmTOR	1	MKNK2
2877	AKTmTOR	1	GPX2
2937	AKTmTOR	1	GSS
2987	AKTmTOR	1	GUK1
2990	AKTmTOR	1	GUSB
3055	AKTmTOR	1	HCK
3073	AKTmTOR	1	HEXA
3098	AKTmTOR	1	HK1
3099	AKTmTOR	1	HK2
3135	AKTmTOR	1	HLA-G
3157	AKTmTOR	1	HMGCS1
3190	AKTmTOR	1	HNRNPK
3320	AKTmTOR	1	HSP90AA1
3326	AKTmTOR	1	HSP90AB1
3422	AKTmTOR	1	IDI1
3433	AKTmTOR	1	IFIT2
3434	AKTmTOR	1	IFIT1
3565	AKTmTOR	1	IL4
3799	AKTmTOR	1	KIF5B
3838	AKTmTOR	1	KPNA2
3839	AKTmTOR	1	KPNA3
3856	AKTmTOR	1	KRT8
3880	AKTmTOR	1	KRT19
3898	AKTmTOR	1	LAD1
3939	AKTmTOR	1	LDHA
3948	AKTmTOR	1	LDHC
3949	AKTmTOR	1	LDLR
3958	AKTmTOR	1	LGALS3
3959	AKTmTOR	1	LGALS3BP
3985	AKTmTOR	1	LIMK2
4000	AKTmTOR	1	LMNA
4047	AKTmTOR	1	LSS
4072	AKTmTOR	1	EPCAM
4074	AKTmTOR	1	M6PR
4128	AKTmTOR	1	MAOA
4259	AKTmTOR	1	MGST3
4282	AKTmTOR	1	MIF
4289	AKTmTOR	1	MKLN1
4356	AKTmTOR	1	MPP3
4363	AKTmTOR	1	ABCC1
4488	AKTmTOR	1	MSX2
4520	AKTmTOR	1	MTF1
4641	AKTmTOR	1	MYO1C
4669	AKTmTOR	1	NAGLU
4696	AKTmTOR	1	NDUFA3
4717	AKTmTOR	1	NDUFC1
4731	AKTmTOR	1	NDUFV3
4793	AKTmTOR	1	NFKBIB
4967	AKTmTOR	1	OGDH
5019	AKTmTOR	1	OXCT1
5050	AKTmTOR	1	PAFAH1B3
5130	AKTmTOR	1	PCYT1A
5163	AKTmTOR	1	PDK1
5165	AKTmTOR	1	PDK3
5209	AKTmTOR	1	PFKFB3
5211	AKTmTOR	1	PFKL
5214	AKTmTOR	1	PFKP
5223	AKTmTOR	1	PGAM1
5226	AKTmTOR	1	PGD
5230	AKTmTOR	1	PGK1
5236	AKTmTOR	1	PGM1
5284	AKTmTOR	1	PIGR
5315	AKTmTOR	1	PKM2
5327	AKTmTOR	1	PLAT
5336	AKTmTOR	1	PLCG2
5356	AKTmTOR	1	PLRG1
5469	AKTmTOR	1	MED1
5476	AKTmTOR	1	CTSA
5518	AKTmTOR	1	PPP2R1A
5520	AKTmTOR	1	PPP2R2A
5531	AKTmTOR	1	PPP4C
5550	AKTmTOR	1	PREP
5578	AKTmTOR	1	PRKCA
5583	AKTmTOR	1	PRKCH
5601	AKTmTOR	1	MAPK9
5604	AKTmTOR	1	MAP2K1
5610	AKTmTOR	1	EIF2AK2
5641	AKTmTOR	1	LGMN
5695	AKTmTOR	1	PSMB7
5784	AKTmTOR	1	PTPN14
5795	AKTmTOR	1	PTPRJ
5836	AKTmTOR	1	PYGL
5863	AKTmTOR	1	RGL2
5905	AKTmTOR	1	RANGAP1
5987	AKTmTOR	1	TRIM27
6049	AKTmTOR	1	RNF6
6050	AKTmTOR	1	RNH1
6120	AKTmTOR	1	RPE
6218	AKTmTOR	1	RPS17
6241	AKTmTOR	1	RRM2
6303	AKTmTOR	1	SAT1
6307	AKTmTOR	1	SC4MOL
6309	AKTmTOR	1	SC5DL
6391	AKTmTOR	1	SDHC
6427	AKTmTOR	1	SRSF2
6513	AKTmTOR	1	SLC2A1
6611	AKTmTOR	1	SMS
6645	AKTmTOR	1	SNTB2
6646	AKTmTOR	1	SOAT1
6651	AKTmTOR	1	SON
6659	AKTmTOR	1	SOX4
6698	AKTmTOR	1	SPRR1A
6733	AKTmTOR	1	SRPK2
6788	AKTmTOR	1	STK3
6813	AKTmTOR	1	STXBP2
6836	AKTmTOR	1	SURF4
6884	AKTmTOR	1	TAF13
6888	AKTmTOR	1	TALDO1
6945	AKTmTOR	1	MLX
6993	AKTmTOR	1	DYNLT1
7001	AKTmTOR	1	PRDX2
7037	AKTmTOR	1	TFRC
7064	AKTmTOR	1	THOP1
7086	AKTmTOR	1	TKT
7099	AKTmTOR	1	TLR4
7113	AKTmTOR	1	TMPRSS2
7167	AKTmTOR	1	TPI1
7277	AKTmTOR	1	TUBA4A
7280	AKTmTOR	1	TUBB2A
7316	AKTmTOR	1	UBC
7351	AKTmTOR	1	UCP2
7389	AKTmTOR	1	UROD
7422	AKTmTOR	1	VEGFA
7511	AKTmTOR	1	XPNPEP1
7514	AKTmTOR	1	XPO1
7529	AKTmTOR	1	YWHAB
7532	AKTmTOR	1	YWHAG
7534	AKTmTOR	1	YWHAZ
7706	AKTmTOR	1	TRIM25
8036	AKTmTOR	1	SHOC2
8091	AKTmTOR	1	HMGA2
8342	AKTmTOR	1	HIST1H2BM
8357	AKTmTOR	1	HIST1H3H
8453	AKTmTOR	1	CUL2
8504	AKTmTOR	1	PEX3
8521	AKTmTOR	1	GCM1
8560	AKTmTOR	1	DEGS1
8740	AKTmTOR	1	TNFSF14
8766	AKTmTOR	1	RAB11A
8786	AKTmTOR	1	RGS11
9262	AKTmTOR	1	STK17B
9296	AKTmTOR	1	ATP6V1F
9474	AKTmTOR	1	ATG5
9516	AKTmTOR	1	LITAF
9524	AKTmTOR	1	TECR
9532	AKTmTOR	1	BAG2
9551	AKTmTOR	1	ATP5J2
9563	AKTmTOR	1	H6PD
9603	AKTmTOR	1	NFE2L3
9646	AKTmTOR	1	CTR9
9663	AKTmTOR	1	LPIN2
9689	AKTmTOR	1	BZW1
9716	AKTmTOR	1	AQR
9777	AKTmTOR	1	TM9SF4
9843	AKTmTOR	1	HEPH
9948	AKTmTOR	1	WDR1
9982	AKTmTOR	1	FGFBP1
9993	AKTmTOR	1	DGCR2
10008	AKTmTOR	1	KCNE3
10043	AKTmTOR	1	TOM1
10055	AKTmTOR	1	SAE1
10087	AKTmTOR	1	COL4A3BP
10095	AKTmTOR	1	ARPC1B
10103	AKTmTOR	1	TSPAN1
10140	AKTmTOR	1	TOB1
10146	AKTmTOR	1	G3BP1
10159	AKTmTOR	1	ATP6AP2
10204	AKTmTOR	1	NUTF2
10280	AKTmTOR	1	SIGMAR1
10380	AKTmTOR	1	BPNT1
10383	AKTmTOR	1	TUBB2C
10390	AKTmTOR	1	CEPT1
10401	AKTmTOR	1	PIAS3
10452	AKTmTOR	1	TOMM40
10487	AKTmTOR	1	CAP1
10519	AKTmTOR	1	CIB1
10611	AKTmTOR	1	PDLIM5
10618	AKTmTOR	1	TGOLN2
10627	AKTmTOR	1	MYL12A
10635	AKTmTOR	1	RAD51AP1
10728	AKTmTOR	1	PTGES3
10783	AKTmTOR	1	NEK6
10900	AKTmTOR	1	RUNDC3A
10938	AKTmTOR	1	EHD1
10970	AKTmTOR	1	CKAP4
10971	AKTmTOR	1	YWHAQ
10989	AKTmTOR	1	IMMT
10992	AKTmTOR	1	SF3B2
10999	AKTmTOR	1	SLC27A4
11035	AKTmTOR	1	RIPK3
11187	AKTmTOR	1	PKP3
11258	AKTmTOR	1	DCTN3
11269	AKTmTOR	1	DDX19B
23028	AKTmTOR	1	KDM1A
23070	AKTmTOR	1	FTSJD2
23089	AKTmTOR	1	PEG10
23218	AKTmTOR	1	NBEAL2
23350	AKTmTOR	1	SR140
23443	AKTmTOR	1	SLC35A3
23597	AKTmTOR	1	ACOT9
23603	AKTmTOR	1	CORO1C
23624	AKTmTOR	1	CBLC
23643	AKTmTOR	1	LY96
23788	AKTmTOR	1	MTCH2
25797	AKTmTOR	1	QPCT
25825	AKTmTOR	1	BACE2
25994	AKTmTOR	1	HIGD1A
26136	AKTmTOR	1	TES
26140	AKTmTOR	1	TTLL3
26292	AKTmTOR	1	MYCBP
26355	AKTmTOR	1	FAM162A
26471	AKTmTOR	1	NUPR1
26517	AKTmTOR	1	TIMM13
27069	AKTmTOR	1	GHITM
27075	AKTmTOR	1	TSPAN13
27166	AKTmTOR	1	PRELID1
28958	AKTmTOR	1	CCDC56
29088	AKTmTOR	1	MRPL15
29103	AKTmTOR	1	DNAJC15
29887	AKTmTOR	1	SNX10
30001	AKTmTOR	1	ERO1L
30844	AKTmTOR	1	EHD4
30851	AKTmTOR	1	TAX1BP3
50814	AKTmTOR	1	NSDHL
51075	AKTmTOR	1	TMX2
51081	AKTmTOR	1	MRPS7
51142	AKTmTOR	1	CHCHD2
51155	AKTmTOR	1	HN1
51268	AKTmTOR	1	PIPOX
51330	AKTmTOR	1	TNFRSF12A
51474	AKTmTOR	1	LIMA1
51478	AKTmTOR	1	HSD17B7
51495	AKTmTOR	1	PTPLAD1
51629	AKTmTOR	1	SLC25A39
51727	AKTmTOR	1	CMPK1
51809	AKTmTOR	1	GALNT7
54097	AKTmTOR	1	FAM3B
54107	AKTmTOR	1	POLE3
54205	AKTmTOR	1	CYCS
54463	AKTmTOR	1	FAM134B
54469	AKTmTOR	1	ZFAND6
54541	AKTmTOR	1	DDIT4
54583	AKTmTOR	1	EGLN1
54676	AKTmTOR	1	GTPBP2
54682	AKTmTOR	1	MANSC1
54836	AKTmTOR	1	BSPRY
54997	AKTmTOR	1	TESC
55041	AKTmTOR	1	PLEKHB2
55065	AKTmTOR	1	GPR172B
55161	AKTmTOR	1	TMEM33
55276	AKTmTOR	1	PGM2
55287	AKTmTOR	1	TMEM40
55293	AKTmTOR	1	UEVLD
55335	AKTmTOR	1	NIPSNAP3B
55361	AKTmTOR	1	PI4K2A
55611	AKTmTOR	1	OTUB1
55620	AKTmTOR	1	STAP2
55740	AKTmTOR	1	ENAH
55760	AKTmTOR	1	DHX32
55813	AKTmTOR	1	UTP6
55856	AKTmTOR	1	ACOT13
55872	AKTmTOR	1	PBK
55907	AKTmTOR	1	CMAS
55930	AKTmTOR	1	MYO5C
56478	AKTmTOR	1	EIF4ENIF1
56675	AKTmTOR	1	NRIP3
57142	AKTmTOR	1	RTN4
57192	AKTmTOR	1	MCOLN1
57402	AKTmTOR	1	S100A14
57458	AKTmTOR	1	TMCC3
57494	AKTmTOR	1	RIMKLB
58472	AKTmTOR	1	SQRDL
58513	AKTmTOR	1	EPS15L1
59084	AKTmTOR	1	ENPP5
64078	AKTmTOR	1	SLC28A3
64225	AKTmTOR	1	ATL2
64344	AKTmTOR	1	HIF3A
64761	AKTmTOR	1	PARP12
64859	AKTmTOR	1	OBFC2A
79370	AKTmTOR	1	BCL2L14
79570	AKTmTOR	1	NKAIN1
79622	AKTmTOR	1	SNRNP25
79647	AKTmTOR	1	AKIRIN1
79747	AKTmTOR	1	C6orf103
79774	AKTmTOR	1	GRTP1
79815	AKTmTOR	1	NIPAL2
80324	AKTmTOR	1	PUS1
80736	AKTmTOR	1	SLC44A4
80777	AKTmTOR	1	CYB5B
81490	AKTmTOR	1	PTDSS2
81614	AKTmTOR	1	NIPA2
81844	AKTmTOR	1	TRIM56
81876	AKTmTOR	1	RAB1B
83699	AKTmTOR	1	SH3BGRL2
83786	AKTmTOR	1	FRMD8
84245	AKTmTOR	1	MRI1
84267	AKTmTOR	1	C9orf64
84709	AKTmTOR	1	C4orf49
84899	AKTmTOR	1	TMTC4
85414	AKTmTOR	1	SLC45A3
85461	AKTmTOR	1	TANC1
90843	AKTmTOR	1	TCEAL8
91373	AKTmTOR	1	UAP1L1
92259	AKTmTOR	1	MRPS36
92359	AKTmTOR	1	CRB3
92799	AKTmTOR	1	SHKBP1
93974	AKTmTOR	1	ATPIF1
94240	AKTmTOR	1	EPSTI1
112399	AKTmTOR	1	EGLN3
112939	AKTmTOR	1	NACC1
116150	AKTmTOR	1	NUS1
116541	AKTmTOR	1	MRPL54
117156	AKTmTOR	1	SCGB3A2
118881	AKTmTOR	1	COMTD1
119504	AKTmTOR	1	ANAPC16
126006	AKTmTOR	1	PCP2
129642	AKTmTOR	1	MBOAT2
134147	AKTmTOR	1	CMBL
136319	AKTmTOR	1	MTPN
140456	AKTmTOR	1	ASB11
148223	AKTmTOR	1	C19orf25
148808	AKTmTOR	1	MFSD4
150290	AKTmTOR	1	DUSP18
150684	AKTmTOR	1	COMMD1
151354	AKTmTOR	1	FAM84A
158219	AKTmTOR	1	TTC39B
162494	AKTmTOR	1	RHBDL3
171177	AKTmTOR	1	RHOV
171425	AKTmTOR	1	CLYBL
192286	AKTmTOR	1	HIGD2A
220988	AKTmTOR	1	HNRNPA3
253943	AKTmTOR	1	YTHDF3
254863	AKTmTOR	1	C17orf61
283130	AKTmTOR	1	SLC25A45
286262	AKTmTOR	1	TPRN
340348	AKTmTOR	1	TSPAN33
400916	AKTmTOR	1	CHCHD10
10129	AURKA	-1	FRY
55970	AURKA	-1	GNG12
23371	AURKA	-1	TENC1
8404	AURKA	-1	SPARCL1
6424	AURKA	-1	SFRP4
7043	AURKA	-1	TGFB3
2331	AURKA	-1	FMOD
79838	AURKA	-1	TMC5
58190	AURKA	-1	CTDSP1
83989	AURKA	-1	C5orf21
1793	AURKA	-1	DOCK1
57088	AURKA	-1	PLSCR4
90627	AURKA	-1	STARD13
10234	AURKA	-1	LRRC17
4969	AURKA	-1	OGN
6642	AURKA	-1	SNX1
10186	AURKA	-1	LHFP
2205	AURKA	-1	FCER1A
3479	AURKA	-1	IGF1
9353	AURKA	-1	SLIT2
9077	AURKA	-1	DIRAS3
79901	AURKA	-1	CYBRD1
10161	AURKA	-1	P2RY5
2791	AURKA	-1	GNG11
9358	AURKA	-1	ITGBL1
857	AURKA	-1	CAV1
283	AURKA	-1	ANG
79652	AURKA	-1	C16orf30
2487	AURKA	-1	FRZB
56944	AURKA	-1	OLFML3
26289	AURKA	-1	AK5
27303	AURKA	-1	RBMS3
10468	AURKA	-1	FST
79776	AURKA	-1	ZFHX4
9037	AURKA	-1	SEMA5A
54861	AURKA	-1	SNRK
79864	AURKA	-1	C11orf63
5187	AURKA	-1	PER1
862	AURKA	-1	RUNX1T1
2621	AURKA	-1	GAS6
8322	AURKA	-1	FZD4
2353	AURKA	-1	FOS
51279	AURKA	-1	C1RL
10252	AURKA	-1	SPRY1
1848	AURKA	-1	DUSP6
79971	AURKA	-1	GPR177
57161	AURKA	-1	PELI2
25960	AURKA	-1	GPR124
2581	AURKA	-1	GALC
10580	AURKA	-1	SORBS1
2152	AURKA	-1	F3
2098	AURKA	-1	ESD
55857	AURKA	-1	C20orf19
7049	AURKA	-1	TGFBR3
1003	AURKA	-1	CDH5
29087	AURKA	-1	THYN1
1811	AURKA	-1	SLC26A3
11081	AURKA	-1	KERA
358	AURKA	-1	AQP1
1746	AURKA	-1	DLX2
7026	AURKA	-1	NR2F2
22998	AURKA	-1	NA
8857	AURKA	-1	FCGBP
7474	AURKA	-1	WNT5A
7056	AURKA	-1	THBD
26872	AURKA	-1	STEAP1
4013	AURKA	-1	LOH11CR2A
55068	AURKA	-1	NA
10956	AURKA	-1	NA
114625	AURKA	-1	ERMAP
27123	AURKA	-1	DKK2
10253	AURKA	-1	SPRY2
55020	AURKA	-1	NA
397	AURKA	-1	ARHGDIB
2669	AURKA	-1	GEM
57125	AURKA	-1	PLXDC1
64321	AURKA	-1	SOX17
23460	AURKA	-1	ABCA6
7098	AURKA	-1	TLR3
79618	AURKA	-1	HMBOX1
55799	AURKA	-1	CACNA2D3
79679	AURKA	-1	VTCN1
49855	AURKA	-1	ZNF291
594	AURKA	-1	BCKDHB
4649	AURKA	-1	MYO9A
667	AURKA	-1	DST
3216	AURKA	-1	HOXB6
1933	AURKA	-1	EEF1B2
54785	AURKA	-1	C17orf59
51087	AURKA	1	YBX2
54606	AURKA	1	DDX56
10953	AURKA	1	TOMM34
7064	AURKA	1	THOP1
53820	AURKA	1	DSCR6
8161	AURKA	1	COIL
6286	AURKA	1	S100P
3954	AURKA	1	LETM1
55922	AURKA	1	NKRF
58500	AURKA	1	ZNF250
23464	AURKA	1	GCAT
11171	AURKA	1	STRAP
6832	AURKA	1	SUPV3L1
10992	AURKA	1	SF3B2
79763	AURKA	1	ISOC2
9986	AURKA	1	RCE1
2781	AURKA	1	GNAZ
7164	AURKA	1	TPD52L1
3692	AURKA	1	ITGB4BP
333	AURKA	1	APLP1
80775	AURKA	1	TMEM177
10557	AURKA	1	RPP38
8607	AURKA	1	RUVBL1
9824	AURKA	1	ARHGAP11A
29844	AURKA	1	TFPT
8772	AURKA	1	FADD
3638	AURKA	1	INSIG1
6338	AURKA	1	SCNN1B
51582	AURKA	1	AZIN1
10598	AURKA	1	AHSA1
7226	AURKA	1	TRPM2
3396	AURKA	1	ICT1
51142	AURKA	1	CHCHD2
10436	AURKA	1	EMG1
79915	AURKA	1	C17orf41
55526	AURKA	1	DHTKD1
4719	AURKA	1	NDUFS1
54535	AURKA	1	CCHCR1
26039	AURKA	1	SS18L1
6199	AURKA	1	RPS6KB2
79042	AURKA	1	TSEN34
1478	AURKA	1	CSTF2
8805	AURKA	1	TRIM24
8458	AURKA	1	TTF2
3181	AURKA	1	HNRPA2B1
9775	AURKA	1	EIF4A3
56270	AURKA	1	WDR45L
7718	AURKA	1	ZNF165
3028	AURKA	1	HSD17B10
26519	AURKA	1	TIMM10
64785	AURKA	1	GINS3
60436	AURKA	1	TGIF2
79000	AURKA	1	C1orf135
55630	AURKA	1	SLC39A4
81887	AURKA	1	LAS1L
6634	AURKA	1	SNRPD3
201254	AURKA	1	STRA13
55379	AURKA	1	LRRC59
54915	AURKA	1	YTHDF1
51022	AURKA	1	GLRX2
7283	AURKA	1	TUBG1
23212	AURKA	1	RRS1
51110	AURKA	1	LACTB2
65094	AURKA	1	JMJD4
55038	AURKA	1	CDCA4
55247	AURKA	1	NEIL3
5433	AURKA	1	POLR2D
3297	AURKA	1	HSF1
27235	AURKA	1	COQ2
6839	AURKA	1	SUV39H1
5119	AURKA	1	PCOLN3
3251	AURKA	1	HPRT1
54845	AURKA	1	RBM35A
29097	AURKA	1	CNIH4
51204	AURKA	1	CCDC44
55732	AURKA	1	C1orf112
51123	AURKA	1	ZNF706
54963	AURKA	1	UCKL1
5424	AURKA	1	POLD1
6513	AURKA	1	SLC2A1
54512	AURKA	1	EXOSC4
6631	AURKA	1	SNRPC
4172	AURKA	1	MCM3
5557	AURKA	1	PRIM1
4521	AURKA	1	NUDT1
1841	AURKA	1	DTYMK
9631	AURKA	1	NUP155
9793	AURKA	1	CKAP5
11260	AURKA	1	XPOT
22827	AURKA	1	NA
11047	AURKA	1	ADRM1
8836	AURKA	1	GGH
84823	AURKA	1	LMNB2
990	AURKA	1	CDC6
54821	AURKA	1	NA
55353	AURKA	1	LAPTM4B
8544	AURKA	1	PIR
51512	AURKA	1	GTSE1
8317	AURKA	1	CDC7
1163	AURKA	1	CKS1B
55257	AURKA	1	C20orf20
8914	AURKA	1	TIMELESS
10212	AURKA	1	DDX39
55388	AURKA	1	MCM10
5984	AURKA	1	RFC4
1033	AURKA	1	CDKN3
3014	AURKA	1	H2AFX
10535	AURKA	1	RNASEH2A
51659	AURKA	1	GINS2
79801	AURKA	1	SHCBP1
3925	AURKA	1	STMN1
1164	AURKA	1	CKS2
79682	AURKA	1	MLF1IP
4171	AURKA	1	MCM2
7083	AURKA	1	TK1
641	AURKA	1	BLM
7298	AURKA	1	TYMS
6241	AURKA	1	RRM2
55839	AURKA	1	CENPN
10615	AURKA	1	SPAG5
9156	AURKA	1	EXO1
6491	AURKA	1	STIL
54478	AURKA	1	FAM64A
4085	AURKA	1	MAD2L1
9088	AURKA	1	PKMYT1
9319	AURKA	1	TRIP13
24137	AURKA	1	KIF4A
4751	AURKA	1	NEK2
23397	AURKA	1	NCAPH
991	AURKA	1	CDC20
2305	AURKA	1	FOXM1
22974	AURKA	1	TPX2
891	AURKA	1	CCNB1
10112	AURKA	1	KIF20A
11004	AURKA	1	KIF2C
332	AURKA	1	BIRC5
1058	AURKA	1	CENPA
9133	AURKA	1	CCNB2
11065	AURKA	1	UBE2C
6790	AURKA	1	AURKA
546	BetaCatenin	-1	ATRX
860	BetaCatenin	1	RUNX2
987	BetaCatenin	-1	LRBA
1296	BetaCatenin	-1	COL8A2
1305	BetaCatenin	-1	COL13A1
1462	BetaCatenin	-1	VCAN
1591	BetaCatenin	1	CYP24A1
1778	BetaCatenin	-1	DYNC1H1
1847	BetaCatenin	-1	DUSP5
1997	BetaCatenin	-1	ELF1
2058	BetaCatenin	-1	EPRS
2908	BetaCatenin	-1	NR3C1
3552	BetaCatenin	-1	IL1A
4750	BetaCatenin	-1	NEK1
5325	BetaCatenin	-1	PLAGL1
5744	BetaCatenin	-1	PTHLH
6322	BetaCatenin	-1	SCML1
6431	BetaCatenin	-1	SRSF6
6653	BetaCatenin	-1	SORL1
7128	BetaCatenin	-1	TNFAIP3
7150	BetaCatenin	-1	TOP1
7798	BetaCatenin	-1	LUZP1
8202	BetaCatenin	-1	NCOA3
8313	BetaCatenin	1	AXIN2
9126	BetaCatenin	-1	SMC3
9147	BetaCatenin	-1	SDCCAG1
9169	BetaCatenin	-1	SRSF2IP
9169	BetaCatenin	-1	SFRS2IP
9444	BetaCatenin	-1	QKI
9749	BetaCatenin	-1	PHACTR2
9830	BetaCatenin	1	TRIM14
10152	BetaCatenin	-1	ABI2
10772	BetaCatenin	-1	SRSF10
23023	BetaCatenin	-1	TMCC1
23030	BetaCatenin	-1	KDM4B
23049	BetaCatenin	-1	SMG1
23185	BetaCatenin	-1	LARP4B
23196	BetaCatenin	-1	FAM120A
23254	BetaCatenin	-1	KAZ
23325	BetaCatenin	-1	KIAA1033
23351	BetaCatenin	-1	KHNYN
25805	BetaCatenin	1	BAMBI
25957	BetaCatenin	-1	SFRS18
26225	BetaCatenin	-1	ARL5A
26524	BetaCatenin	-1	LATS2
55205	BetaCatenin	-1	ZNF532
55612	BetaCatenin	-1	FERMT1
55870	BetaCatenin	-1	ASH1L
55970	BetaCatenin	-1	GNG12
57187	BetaCatenin	-1	THOC2
59338	BetaCatenin	-1	PLEKHA1
79048	BetaCatenin	-1	SECISBP2
79101	BetaCatenin	-1	TAF1D
79109	BetaCatenin	-1	MAPKAP1
80205	BetaCatenin	-1	CHD9
94234	BetaCatenin	1	FOXQ1
140890	BetaCatenin	-1	SREK1
157869	BetaCatenin	1	C8orf84
170506	BetaCatenin	-1	DHX36
259282	BetaCatenin	-1	BOD1L
6301	CASP3	-1	SARS
55361	CASP3	-1	NA
5977	CASP3	-1	DPF2
836	CASP3	1	CASP3
10393	CASP3	1	ANAPC10
7738	CASP3	1	ZNF184
3728	CASP3	-1	JUP
8237	CASP3	-1	USP11
402	CASP3	-1	ARL2
25978	CASP3	1	CHMP2B
109	E2F3	1	ADCY3
207	E2F3	1	AKT1
231	E2F3	1	AKR1B1
576	E2F3	1	BAI2
864	E2F3	1	RUNX3
896	E2F3	1	CCND3
898	E2F3	1	CCNE1
1028	E2F3	1	CDKN1C
1029	E2F3	1	CDKN2A
1031	E2F3	1	CDKN2C
1050	E2F3	1	CEBPA
1122	E2F3	1	CHML
1407	E2F3	1	CRY1
1609	E2F3	-1	DGKQ
1633	E2F3	1	DCK
1857	E2F3	1	DVL3
1917	E2F3	1	EEF1A2
1969	E2F3	-1	EPHA2
2026	E2F3	1	ENO2
2146	E2F3	1	EZH2
2175	E2F3	1	FANCA
2237	E2F3	1	FEN1
2254	E2F3	1	FGF9
2261	E2F3	1	FGFR3
2643	E2F3	1	GCH1
2743	E2F3	1	GLRB
2774	E2F3	1	GNAL
3553	E2F3	-1	IL1B
3625	E2F3	1	INHBB
3643	E2F3	1	INSR
4038	E2F3	1	LRP4
4091	E2F3	1	SMAD6
4324	E2F3	1	MMP15
4602	E2F3	1	MYB
4678	E2F3	1	NASP
4747	E2F3	1	NEFL
5111	E2F3	1	PCNA
5151	E2F3	1	PDE8A
5209	E2F3	1	PFKFB3
5253	E2F3	1	PHF2
5300	E2F3	1	PIN1
5426	E2F3	1	POLE
5427	E2F3	1	POLE2
5742	E2F3	-1	PTGS1
5827	E2F3	1	PXMP2
6117	E2F3	1	RPA1
6334	E2F3	1	SCN8A
6337	E2F3	-1	SCNN1A
6431	E2F3	-1	SRSF6
6450	E2F3	1	SH3BGR
6666	E2F3	1	SOX12
6720	E2F3	-1	SREBF1
6812	E2F3	1	STXBP1
6874	E2F3	1	TAF4
7004	E2F3	1	TEAD4
7027	E2F3	1	TFDP1
7074	E2F3	1	TIAM1
7107	E2F3	1	GPR137B
7128	E2F3	-1	TNFAIP3
7368	E2F3	1	UGT8
7474	E2F3	1	WNT5A
7748	E2F3	-1	ZNF195
7915	E2F3	1	ALDH5A1
8321	E2F3	1	FZD1
8534	E2F3	1	CHST1
8604	E2F3	1	SLC25A12
8613	E2F3	1	PPAP2B
9134	E2F3	1	CCNE2
9147	E2F3	-1	SDCCAG1
9308	E2F3	1	CD83
9368	E2F3	1	SLC9A3R1
9401	E2F3	1	RECQL4
9429	E2F3	1	ABCG2
9435	E2F3	1	CHST2
9631	E2F3	1	NUP155
9738	E2F3	1	CP110
9933	E2F3	-1	KIAA0020
10018	E2F3	1	BCL2L11
10023	E2F3	1	FRAT1
10194	E2F3	1	TSHZ1
10208	E2F3	-1	USPL1
10309	E2F3	1	CCNO
10612	E2F3	1	TRIM3
10645	E2F3	1	CAMKK2
10656	E2F3	1	KHDRBS3
10675	E2F3	1	CSPG5
11000	E2F3	1	SLC27A3
11130	E2F3	1	ZWINT
11137	E2F3	-1	PWP1
11168	E2F3	1	PSIP1
22808	E2F3	1	MRAS
23014	E2F3	1	FBXO21
23030	E2F3	-1	KDM4B
23089	E2F3	1	PEG10
23097	E2F3	1	CDK19
23129	E2F3	1	PLXND1
23158	E2F3	1	TBC1D9
23199	E2F3	1	KIAA0182
23228	E2F3	1	PLCL2
23234	E2F3	1	DNAJC9
23309	E2F3	-1	SIN3B
23336	E2F3	1	SYNM
23456	E2F3	1	ABCB10
23462	E2F3	1	HEY1
23576	E2F3	1	DDAH1
25792	E2F3	1	CIZ1
25837	E2F3	1	RAB26
25907	E2F3	1	TMEM158
25959	E2F3	1	KANK2
26018	E2F3	1	LRIG1
26033	E2F3	1	ATRNL1
26100	E2F3	1	WIPI2
26151	E2F3	-1	NAT9
26577	E2F3	1	PCOLCE2
27065	E2F3	1	D4S234E
27346	E2F3	1	TMEM97
29028	E2F3	1	ATAD2
29901	E2F3	1	SAC3D1
29941	E2F3	1	PKN3
29980	E2F3	1	DONSON
51199	E2F3	1	NIN
51460	E2F3	1	SFMBT1
51514	E2F3	1	DTL
51517	E2F3	1	NCKIPSD
51523	E2F3	1	CXXC5
51696	E2F3	1	HECA
53346	E2F3	1	TM6SF1
53820	E2F3	1	DSCR6
54463	E2F3	1	FAM134B
54566	E2F3	1	EPB41L4B
54808	E2F3	1	DYM
54867	E2F3	1	TMEM214
54880	E2F3	1	BCOR
55084	E2F3	1	SOBP
55225	E2F3	1	RAVER2
55274	E2F3	1	PHF10
55450	E2F3	1	CAMK2N1
55540	E2F3	1	IL17RB
55603	E2F3	1	FAM46A
55612	E2F3	-1	FERMT1
55636	E2F3	1	CHD7
56172	E2F3	1	ANKH
56548	E2F3	1	CHST7
56704	E2F3	1	JPH1
57157	E2F3	1	PHTF2
57531	E2F3	1	HACE1
58517	E2F3	-1	RBM25
64097	E2F3	1	EPB41L4A
64130	E2F3	1	LIN7B
64858	E2F3	1	DCLRE1B
65055	E2F3	1	REEP1
65078	E2F3	1	RTN4R
79022	E2F3	1	TMEM106C
79056	E2F3	1	PRRG4
79101	E2F3	-1	TAF1D
79174	E2F3	1	CRELD2
79850	E2F3	1	FAM57A
80318	E2F3	1	GKAP1
81786	E2F3	1	TRIM7
81831	E2F3	1	NETO2
84553	E2F3	1	C6orf168
84634	E2F3	1	KISS1R
84678	E2F3	1	KDM2B
84915	E2F3	1	C12orf34
89845	E2F3	-1	ABCC10
90355	E2F3	1	C5orf30
90378	E2F3	1	SAMD1
92370	E2F3	1	ACPL2
94234	E2F3	1	FOXQ1
112724	E2F3	-1	RDH13
115752	E2F3	1	DIS3L
116236	E2F3	1	ABHD15
116238	E2F3	1	TLCD1
117178	E2F3	1	SSX2IP
123606	E2F3	1	NIPA1
125476	E2F3	-1	INO80C
129607	E2F3	1	CMPK2
130574	E2F3	1	LYPD6
132332	E2F3	1	TMEM155
134549	E2F3	1	SHROOM1
144455	E2F3	1	E2F7
147912	E2F3	1	SIX5
149175	E2F3	1	MANEAL
151194	E2F3	1	FAM119A
158158	E2F3	1	RASEF
200845	E2F3	1	KCTD6
201254	E2F3	1	STRA13
221061	E2F3	1	FAM171A1
221545	E2F3	1	C6orf136
253152	E2F3	1	EPHX4
253650	E2F3	1	ANKRD18A
254887	E2F3	1	ZDHHC23
376267	E2F3	1	RAB15
388228	E2F3	1	SBK1
399474	E2F3	1	TMEM200B
8804	ERBB2	-1	CREG1
5129	ERBB2	-1	PCTK3
54793	ERBB2	-1	KCTD9
24147	ERBB2	-1	FJX1
51375	ERBB2	-1	SNX7
9572	ERBB2	1	NR1D1
55129	ERBB2	1	TMEM16K
1048	ERBB2	1	CEACAM5
3675	ERBB2	1	ITGA3
9914	ERBB2	1	ATP2C2
26154	ERBB2	1	ABCA12
3081	ERBB2	1	HGD
1573	ERBB2	1	CYP2J2
3227	ERBB2	1	HOXC11
404093	ERBB2	1	CUEDC1
5909	ERBB2	1	RAP1GAP
29095	ERBB2	1	ORMDL2
9635	ERBB2	1	CLCA2
5245	ERBB2	1	PHB
55040	ERBB2	1	EPN3
147179	ERBB2	1	WIPF2
3927	ERBB2	1	LASP1
22794	ERBB2	1	CASC3
55876	ERBB2	1	GSDML
5409	ERBB2	1	PNMT
5709	ERBB2	1	PSMD3
93210	ERBB2	1	PERLD1
2064	ERBB2	1	ERBB2
51442	ESR1	-1	VGLL1
26227	ESR1	-1	PHGDH
6648	ESR1	-1	SOD2
221061	ESR1	-1	C10orf38
53335	ESR1	-1	BCL11A
4478	ESR1	-1	MSN
6664	ESR1	-1	SOX11
10950	ESR1	-1	BTG3
83439	ESR1	-1	TCF7L1
8543	ESR1	-1	LMO4
2617	ESR1	-1	GARS
2296	ESR1	-1	FOXC1
2568	ESR1	-1	GABRP
3945	ESR1	-1	LDHB
5613	ESR1	-1	PRKX
1054	ESR1	-1	CEBPG
4783	ESR1	-1	NFIL3
3868	ESR1	-1	KRT16
55765	ESR1	-1	C1orf106
5937	ESR1	-1	RBMS1
3898	ESR1	-1	LAD1
2173	ESR1	-1	FABP7
9435	ESR1	-1	CHST2
6663	ESR1	-1	SOX10
1476	ESR1	-1	CSTB
10982	ESR1	-1	MAPRE2
8685	ESR1	-1	MARCO
7371	ESR1	-1	UCK2
85377	ESR1	-1	MICALL1
79650	ESR1	-1	C16orf57
1116	ESR1	-1	CHI3L1
8645	ESR1	-1	KCNK5
23321	ESR1	-1	TRIM2
25841	ESR1	-1	ABTB2
5806	ESR1	-1	PTX3
4953	ESR1	-1	ODC1
8842	ESR1	-1	PROM1
6715	ESR1	-1	SRD5A1
8581	ESR1	-1	LY6D
3613	ESR1	-1	IMPA2
3383	ESR1	-1	ICAM1
1410	ESR1	-1	CRYAB
22929	ESR1	-1	SEPHS1
7851	ESR1	-1	MALL
375035	ESR1	-1	SFT2D2
1824	ESR1	-1	DSC2
6280	ESR1	-1	S100A9
55544	ESR1	-1	RBM38
8531	ESR1	-1	CSDA
11013	ESR1	-1	TMSL8
7545	ESR1	-1	ZIC1
5317	ESR1	-1	PKP1
7368	ESR1	-1	UGT8
11254	ESR1	-1	SLC6A14
8326	ESR1	-1	FZD9
59342	ESR1	-1	SCPEP1
7388	ESR1	-1	UQCRH
10479	ESR1	-1	SLC9A6
6769	ESR1	-1	STAC
23	ESR1	-1	ABCF1
9929	ESR1	-1	JOSD1
54149	ESR1	-1	C21orf91
1827	ESR1	-1	DSCR1
57348	ESR1	-1	TTYH1
64764	ESR1	-1	CREB3L2
55975	ESR1	-1	KLHL7
6376	ESR1	-1	CX3CL1
4851	ESR1	-1	NOTCH1
4321	ESR1	-1	MMP12
8884	ESR1	-1	SLC5A6
51806	ESR1	-1	CALML5
1299	ESR1	-1	COL9A3
419	ESR1	-1	ART3
2919	ESR1	-1	CXCL1
57110	ESR1	-1	HRASLS
25825	ESR1	-1	BACE2
8190	ESR1	-1	MIA
2824	ESR1	-1	GPM6B
4828	ESR1	-1	NMB
3066	ESR1	-1	HDAC2
5321	ESR1	-1	PLA2G4A
10477	ESR1	-1	UBE2E3
136	ESR1	-1	ADORA2B
3576	ESR1	-1	IL8
5971	ESR1	-1	RELB
55240	ESR1	-1	STEAP3
25818	ESR1	-1	KLK5
2171	ESR1	-1	FABP5
23650	ESR1	-1	TRIM29
79627	ESR1	-1	OGFRL1
7436	ESR1	-1	VLDLR
3892	ESR1	-1	KRT86
10874	ESR1	-1	NMU
79605	ESR1	-1	PGBD5
8985	ESR1	-1	PLOD3
60487	ESR1	-1	TRMT11
1381	ESR1	-1	CRABP1
1356	ESR1	-1	CP
3097	ESR1	-1	HIVEP2
10656	ESR1	-1	KHDRBS3
10575	ESR1	-1	CCT4
4071	ESR1	-1	TM4SF1
6948	ESR1	-1	TCN2
10644	ESR1	-1	IGF2BP2
3418	ESR1	-1	IDH2
9200	ESR1	-1	PTPLA
3872	ESR1	-1	KRT17
7159	ESR1	-1	TP53BP2
10200	ESR1	-1	MPHOSPH6
706	ESR1	-1	TSPO
688	ESR1	-1	KLF5
1672	ESR1	-1	DEFB1
23336	ESR1	-1	DMN
57180	ESR1	-1	ACTR3B
3294	ESR1	-1	HSD17B2
28960	ESR1	-1	DCPS
2982	ESR1	-1	GUCY1A3
54619	ESR1	-1	CCNJ
57211	ESR1	-1	GPR126
1117	ESR1	-1	CHI3L2
7345	ESR1	-1	UCHL1
54913	ESR1	-1	RPP25
2627	ESR1	-1	GATA6
875	ESR1	-1	CBS
6364	ESR1	-1	CCL20
934	ESR1	-1	CD24
274	ESR1	-1	BIN1
11202	ESR1	-1	KLK8
11170	ESR1	-1	FAM107A
5271	ESR1	-1	SERPINB8
5268	ESR1	-1	SERPINB5
8563	ESR1	-1	THOC5
5100	ESR1	-1	PCDH8
56938	ESR1	-1	ARNTL2
10525	ESR1	-1	HYOU1
23532	ESR1	-1	PRAME
6261	ESR1	-1	RYR1
6723	ESR1	-1	SRM
3595	ESR1	-1	IL12RB2
3574	ESR1	-1	IL7
6564	ESR1	-1	SLC15A1
2591	ESR1	-1	GALNT3
2770	ESR1	-1	GNAI1
8986	ESR1	-1	RPS6KA4
54438	ESR1	-1	GFOD1
25984	ESR1	-1	KRT23
51302	ESR1	-1	CYP39A1
7037	ESR1	-1	TFRC
390	ESR1	-1	RND3
8324	ESR1	-1	FZD7
9982	ESR1	-1	FGFBP1
827	ESR1	-1	CAPN6
2348	ESR1	-1	FOLR1
6271	ESR1	-1	S100A1
9258	ESR1	-1	MFHAS1
9510	ESR1	-1	ADAMTS1
22943	ESR1	-1	DKK1
2861	ESR1	-1	GPR37
55506	ESR1	-1	H2AFY2
6277	ESR1	-1	S100A6
65983	ESR1	-1	GRAMD3
3096	ESR1	-1	HIVEP1
8792	ESR1	-1	TNFRSF11A
3400	ESR1	-1	ID4
1475	ESR1	-1	CSTA
26278	ESR1	-1	SACS
4188	ESR1	-1	MDFI
1525	ESR1	-1	CXADR
9022	ESR1	-1	CLIC3
9508	ESR1	-1	ADAMTS3
23318	ESR1	-1	ZCCHC11
202	ESR1	-1	AIM1
83988	ESR1	-1	NCALD
79745	ESR1	-1	CLIP4
64849	ESR1	-1	SLC13A3
5562	ESR1	-1	PRKAA1
79852	ESR1	-1	ABHD9
6496	ESR1	-1	SIX3
5803	ESR1	-1	PTPRZ1
4691	ESR1	-1	NCL
1644	ESR1	-1	DDC
23266	ESR1	-1	LPHN2
55790	ESR1	-1	NA
1783	ESR1	-1	DYNC1LI2
4139	ESR1	-1	MARK1
926	ESR1	-1	CD8B
10331	ESR1	-1	B3GNT3
6304	ESR1	-1	SATB1
2920	ESR1	-1	CXCL2
2588	ESR1	-1	GALNS
50805	ESR1	-1	IRX4
5737	ESR1	-1	PTGFR
3779	ESR1	-1	KCNMB1
8785	ESR1	-1	MATN4
10810	ESR1	-1	WASF3
25980	ESR1	1	C20orf4
64428	ESR1	1	NARFL
79446	ESR1	1	WDR25
29104	ESR1	1	N6AMT1
5816	ESR1	1	PVALB
9722	ESR1	1	NOS1AP
54880	ESR1	1	BCOR
55699	ESR1	1	IARS2
58513	ESR1	1	EPS15L1
23366	ESR1	1	NA
57586	ESR1	1	SYT13
81539	ESR1	1	SLC38A1
8987	ESR1	1	NA
4682	ESR1	1	NUBP1
60686	ESR1	1	C14orf93
5357	ESR1	1	PLS1
54903	ESR1	1	MKS1
27165	ESR1	1	GLS2
55163	ESR1	1	PNPO
23635	ESR1	1	SSBP2
7163	ESR1	1	TPD52
6548	ESR1	1	SLC9A1
55101	ESR1	1	NA
27239	ESR1	1	GPR162
8405	ESR1	1	SPOP
8187	ESR1	1	ZNF239
1501	ESR1	1	CTNND2
25915	ESR1	1	C3orf60
7764	ESR1	1	ZNF217
1847	ESR1	1	DUSP5
1733	ESR1	1	DIO1
54894	ESR1	1	RNF43
23552	ESR1	1	CCRK
54820	ESR1	1	NDE1
25790	ESR1	1	CCDC19
8310	ESR1	1	ACOX3
6666	ESR1	1	SOX12
3760	ESR1	1	KCNJ3
3622	ESR1	1	ING2
5441	ESR1	1	POLR2L
7769	ESR1	1	ZNF226
54970	ESR1	1	TTC12
2155	ESR1	1	F7
55245	ESR1	1	C20orf44
8870	ESR1	1	IER3
79602	ESR1	1	ADIPOR2
80279	ESR1	1	CDK5RAP3
4488	ESR1	1	MSX2
51207	ESR1	1	DUSP13
26504	ESR1	1	CNNM4
51181	ESR1	1	DCXR
23613	ESR1	1	PRKCBP1
56683	ESR1	1	C21orf59
4255	ESR1	1	MGMT
23059	ESR1	1	CLUAP1
64215	ESR1	1	DNAJC1
10406	ESR1	1	WFDC2
79622	ESR1	1	C16orf33
22976	ESR1	1	PAXIP1
55859	ESR1	1	BEX1
10519	ESR1	1	CIB1
6583	ESR1	1	SLC22A4
7286	ESR1	1	TUFT1
786	ESR1	1	CACNG1
2891	ESR1	1	GRIA2
629	ESR1	1	CFB
51735	ESR1	1	RAPGEF6
10079	ESR1	1	ATP9A
55316	ESR1	1	RSAD1
10267	ESR1	1	RAMP1
7138	ESR1	1	TNNT1
283232	ESR1	1	TMEM80
2954	ESR1	1	GSTZ1
9851	ESR1	1	KIAA0753
6019	ESR1	1	RLN2
5016	ESR1	1	OVGP1
10309	ESR1	1	UNG2
4350	ESR1	1	MPG
55188	ESR1	1	RIC8B
863	ESR1	1	CBFA2T3
55293	ESR1	1	UEVLD
10307	ESR1	1	APBB3
2813	ESR1	1	GP2
9052	ESR1	1	GPRC5A
1360	ESR1	1	CPB1
4036	ESR1	1	LRP2
51103	ESR1	1	NDUFAF1
55333	ESR1	1	SYNJ2BP
4285	ESR1	1	MIPEP
214	ESR1	1	ALCAM
4485	ESR1	1	MST1
2232	ESR1	1	FDXR
55258	ESR1	1	NA
6834	ESR1	1	SURF1
347902	ESR1	1	AMIGO2
79719	ESR1	1	NA
10140	ESR1	1	TOB1
1047	ESR1	1	CLGN
55450	ESR1	1	CAMK2N1
1960	ESR1	1	EGR3
79170	ESR1	1	ATAD4
29116	ESR1	1	MYLIP
25823	ESR1	1	TPSG1
6697	ESR1	1	SPR
4435	ESR1	1	CITED1
374	ESR1	1	AREG
23528	ESR1	1	ZNF281
1718	ESR1	1	DHCR24
10040	ESR1	1	TOM1L1
83464	ESR1	1	APH1B
7993	ESR1	1	UBXD6
11042	ESR1	1	NA
79669	ESR1	1	C3orf52
112398	ESR1	1	EGLN2
5783	ESR1	1	PTPN13
54458	ESR1	1	PRR13
6652	ESR1	1	SORD
10202	ESR1	1	DHRS2
11226	ESR1	1	GALNT6
3306	ESR1	1	HSPA2
55184	ESR1	1	C20orf12
5191	ESR1	1	PEX7
1877	ESR1	1	E4F1
55224	ESR1	1	ETNK2
55218	ESR1	1	EXDL2
79629	ESR1	1	OCEL1
9518	ESR1	1	GDF15
92104	ESR1	1	TTC30A
51004	ESR1	1	COQ6
9368	ESR1	1	SLC9A3R1
3315	ESR1	1	HSPB1
23107	ESR1	1	MRPS27
10002	ESR1	1	NR2E3
8309	ESR1	1	ACOX2
11098	ESR1	1	PRSS23
80223	ESR1	1	RAB11FIP1
10273	ESR1	1	STUB1
6720	ESR1	1	SREBF1
55650	ESR1	1	PIGV
2013	ESR1	1	EMP2
27250	ESR1	1	PDCD4
123872	ESR1	1	LRRC50
753	ESR1	1	C18orf1
399665	ESR1	1	FAM102A
10827	ESR1	1	C5orf3
12	ESR1	1	SERPINA3
1917	ESR1	1	EEF1A2
25864	ESR1	1	ABHD14A
23245	ESR1	1	ASTN2
2800	ESR1	1	GOLGA1
6833	ESR1	1	ABCC8
51368	ESR1	1	TEX264
8722	ESR1	1	CTSF
6787	ESR1	1	NEK4
10421	ESR1	1	CD2BP2
11094	ESR1	1	C9orf7
8399	ESR1	1	PLA2G10
11122	ESR1	1	PTPRT
80347	ESR1	1	COASY
9185	ESR1	1	REPS2
10265	ESR1	1	IRX5
79603	ESR1	1	LASS4
22885	ESR1	1	ABLIM3
5327	ESR1	1	PLAT
50865	ESR1	1	HEBP1
9091	ESR1	1	PIGQ
126353	ESR1	1	C19orf21
185	ESR1	1	AGTR1
23541	ESR1	1	SEC14L2
54812	ESR1	1	AFTPH
54847	ESR1	1	SIDT1
10127	ESR1	1	ZNF263
5269	ESR1	1	SERPINB6
64087	ESR1	1	MCCC2
5193	ESR1	1	PEX12
51364	ESR1	1	ZMYND10
5860	ESR1	1	QDPR
6926	ESR1	1	TBX3
1389	ESR1	1	CREBL2
819	ESR1	1	CAMLG
8537	ESR1	1	BCAS1
427	ESR1	1	ASAH1
7568	ESR1	1	ZNF20
21	ESR1	1	ABCA3
2947	ESR1	1	GSTM3
5825	ESR1	1	ABCD3
10884	ESR1	1	MRPS30
51706	ESR1	1	CYB5R1
2743	ESR1	1	GLRB
55614	ESR1	1	C20orf23
9501	ESR1	1	RPH3AL
81563	ESR1	1	C1orf21
89927	ESR1	1	C16orf45
51809	ESR1	1	GALNT7
27124	ESR1	1	PIB5PA
3295	ESR1	1	HSD17B4
5002	ESR1	1	SLC22A18
22977	ESR1	1	AKR7A3
64080	ESR1	1	RBKS
23327	ESR1	1	NEDD4L
55663	ESR1	1	ZNF446
79885	ESR1	1	HDAC11
11001	ESR1	1	SLC27A2
2530	ESR1	1	FUT8
323	ESR1	1	APBB2
5241	ESR1	1	PGR
122616	ESR1	1	C14orf79
58495	ESR1	1	OVOL2
51604	ESR1	1	PIGT
1632	ESR1	1	DCI
2737	ESR1	1	GLI3
28958	ESR1	1	CCDC56
7905	ESR1	1	REEP5
25837	ESR1	1	RAB26
1101	ESR1	1	CHAD
56674	ESR1	1	TMEM9B
51306	ESR1	1	C5orf5
54898	ESR1	1	ELOVL2
9674	ESR1	1	KIAA0040
400451	ESR1	1	NA
1345	ESR1	1	COX6C
23303	ESR1	1	KIF13B
79921	ESR1	1	TCEAL4
27134	ESR1	1	TJP3
23171	ESR1	1	GPD1L
5174	ESR1	1	PDZK1
79641	ESR1	1	ROGDI
9120	ESR1	1	SLC16A6
8100	ESR1	1	IFT88
10614	ESR1	1	HEXIM1
5104	ESR1	1	SERPINA5
51161	ESR1	1	C3orf18
23324	ESR1	1	MAN2B2
8382	ESR1	1	NME5
9633	ESR1	1	MTL5
3572	ESR1	1	IL6ST
3667	ESR1	1	IRS1
55686	ESR1	1	MREG
55733	ESR1	1	HHAT
54961	ESR1	1	SSH3
60481	ESR1	1	ELOVL5
2674	ESR1	1	GFRA1
55793	ESR1	1	FAM63A
57613	ESR1	1	KIAA1467
26018	ESR1	1	LRIG1
51097	ESR1	1	SCCPDH
54502	ESR1	1	NA
8416	ESR1	1	ANXA9
54463	ESR1	1	NA
582	ESR1	1	BBS1
79818	ESR1	1	ZNF552
7033	ESR1	1	TFF3
55638	ESR1	1	NA
1555	ESR1	1	CYP2B6
1153	ESR1	1	CIRBP
7031	ESR1	1	TFF1
57496	ESR1	1	MKL2
51466	ESR1	1	EVL
56521	ESR1	1	DNAJC12
2203	ESR1	1	FBP1
987	ESR1	1	LRBA
10551	ESR1	1	AGR2
18	ESR1	1	ABAT
9	ESR1	1	NAT1
2066	ESR1	1	ERBB4
57758	ESR1	1	SCUBE2
7494	ESR1	1	XBP1
7802	ESR1	1	DNALI1
4602	ESR1	1	MYB
3169	ESR1	1	FOXA1
771	ESR1	1	CA12
2625	ESR1	1	GATA3
23158	ESR1	1	TBC1D9
2099	ESR1	1	ESR1
9	IGF1	-1	NAT1
16	IGF1	1	AARS
36	IGF1	-1	ACADSB
38	IGF1	-1	ACAT1
47	IGF1	1	ACLY
81	IGF1	1	ACTN4
87	IGF1	1	ACTN1
104	IGF1	-1	ADARB1
107	IGF1	-1	ADCY1
120	IGF1	-1	ADD3
123	IGF1	-1	PLIN2
143	IGF1	-1	PARP4
156	IGF1	1	ADRBK1
224	IGF1	-1	ALDH3A2
226	IGF1	1	ALDOA
288	IGF1	-1	ANK3
317	IGF1	-1	APAF1
318	IGF1	-1	NUDT2
328	IGF1	-1	APEX1
360	IGF1	-1	AQP3
440	IGF1	1	ASNS
444	IGF1	1	ASPH
549	IGF1	-1	AUH
578	IGF1	1	BAK1
596	IGF1	-1	BCL2
604	IGF1	-1	BCL6
617	IGF1	1	BCS1L
638	IGF1	-1	BIK
645	IGF1	1	BLVRB
655	IGF1	1	BMP7
665	IGF1	-1	BNIP3L
694	IGF1	-1	BTG1
753	IGF1	-1	C18orf1
762	IGF1	1	CA4
816	IGF1	1	CAMK2B
831	IGF1	-1	CAST
833	IGF1	1	CARS
857	IGF1	-1	CAV1
896	IGF1	1	CCND3
900	IGF1	-1	CCNG1
901	IGF1	-1	CCNG2
955	IGF1	1	ENTPD6
1026	IGF1	1	CDKN1A
1051	IGF1	1	CEBPB
1054	IGF1	1	CEBPG
1075	IGF1	1	CTSC
1102	IGF1	-1	RCBTB2
1112	IGF1	-1	FOXN3
1122	IGF1	-1	CHML
1147	IGF1	1	CHUK
1152	IGF1	1	CKB
1175	IGF1	1	AP2S1
1200	IGF1	-1	TPP1
1299	IGF1	-1	COL9A3
1315	IGF1	-1	COPB1
1317	IGF1	1	SLC31A1
1326	IGF1	-1	MAP3K8
1362	IGF1	-1	CPD
1465	IGF1	1	CSRP1
1468	IGF1	1	SLC25A10
1503	IGF1	1	CTPS
1506	IGF1	-1	CTRL
1515	IGF1	1	CTSL2
1534	IGF1	1	CYB561
1537	IGF1	1	CYC1
1594	IGF1	1	CYP27B1
1604	IGF1	-1	CD55
1622	IGF1	1	DBI
1717	IGF1	1	DHCR7
1733	IGF1	-1	DIO1
1743	IGF1	1	DLST
1758	IGF1	1	DMP1
1789	IGF1	1	DNMT3B
1837	IGF1	1	DTNA
1847	IGF1	1	DUSP5
1848	IGF1	1	DUSP6
1850	IGF1	1	DUSP8
1857	IGF1	1	DVL3
1942	IGF1	-1	EFNA1
1960	IGF1	1	EGR3
1962	IGF1	-1	EHHADH
1965	IGF1	1	EIF2S1
1974	IGF1	-1	EIF4A2
1978	IGF1	1	EIF4EBP1
1992	IGF1	-1	SERPINB1
2021	IGF1	1	ENDOG
2030	IGF1	1	SLC29A1
2053	IGF1	-1	EPHX2
2055	IGF1	1	CLN8
2065	IGF1	-1	ERBB3
2066	IGF1	-1	ERBB4
2073	IGF1	-1	ERCC5
2119	IGF1	1	ETV5
2146	IGF1	1	EZH2
2161	IGF1	1	F12
2184	IGF1	1	FAH
2186	IGF1	-1	BPTF
2188	IGF1	-1	FANCF
2222	IGF1	1	FDFT1
2224	IGF1	1	FDPS
2258	IGF1	-1	FGF13
2263	IGF1	-1	FGFR2
2273	IGF1	-1	FHL1
2274	IGF1	1	FHL2
2308	IGF1	-1	FOXO1
2316	IGF1	1	FLNA
2330	IGF1	-1	FMO5
2353	IGF1	-1	FOS
2356	IGF1	1	FPGS
2515	IGF1	-1	ADAM2
2517	IGF1	-1	FUCA1
2535	IGF1	-1	FZD2
2539	IGF1	1	G6PD
2553	IGF1	1	GABPB1
2581	IGF1	-1	GALC
2582	IGF1	1	GALE
2617	IGF1	1	GARS
2618	IGF1	1	GART
2644	IGF1	1	GCHFR
2745	IGF1	-1	GLRX
2752	IGF1	-1	GLUL
2799	IGF1	-1	GNS
2804	IGF1	-1	GOLGB1
2810	IGF1	1	SFN
2888	IGF1	-1	GRB14
2896	IGF1	-1	GRN
2990	IGF1	-1	GUSB
3006	IGF1	-1	HIST1H1C
3012	IGF1	-1	HIST1H2AE
3015	IGF1	1	H2AFZ
3017	IGF1	-1	HIST1H2BD
3035	IGF1	1	HARS
3145	IGF1	1	HMBS
3155	IGF1	-1	HMGCL
3157	IGF1	1	HMGCS1
3163	IGF1	1	HMOX2
3176	IGF1	-1	HNMT
3241	IGF1	1	HPCAL1
3251	IGF1	1	HPRT1
3321	IGF1	-1	IGSF3
3358	IGF1	-1	HTR2C
3376	IGF1	1	IARS
3396	IGF1	1	ICT1
3422	IGF1	1	IDI1
3431	IGF1	-1	SP110
3475	IGF1	1	IFRD1
3476	IGF1	-1	IGBP1
3554	IGF1	-1	IL1R1
3556	IGF1	1	IL1RAP
3638	IGF1	1	INSIG1
3654	IGF1	1	IRAK1
3661	IGF1	1	IRF3
3667	IGF1	-1	IRS1
3682	IGF1	1	ITGAE
3730	IGF1	1	KAL1
3764	IGF1	-1	KCNJ8
3778	IGF1	-1	KCNMA1
3781	IGF1	-1	KCNN2
3797	IGF1	-1	KIF3C
3831	IGF1	1	KLC1
3836	IGF1	1	KPNA1
3898	IGF1	1	LAD1
3912	IGF1	-1	LAMB1
3949	IGF1	1	LDLR
3964	IGF1	-1	LGALS8
3992	IGF1	1	FADS1
3995	IGF1	1	FADS3
4005	IGF1	-1	LMO2
4016	IGF1	1	LOXL1
4017	IGF1	1	LOXL2
4048	IGF1	-1	LTA4H
4126	IGF1	-1	MANBA
4128	IGF1	-1	MAOA
4256	IGF1	1	MGP
4311	IGF1	-1	MME
4319	IGF1	1	MMP10
4329	IGF1	-1	ALDH6A1
4477	IGF1	-1	MSMB
4501	IGF1	-1	MT1X
4552	IGF1	1	MTRR
4597	IGF1	1	MVD
4601	IGF1	-1	MXI1
4602	IGF1	-1	MYB
4605	IGF1	1	MYBL2
4610	IGF1	-1	MYCL1
4728	IGF1	1	NDUFS8
4753	IGF1	-1	NELL2
4781	IGF1	-1	NFIB
4860	IGF1	1	PNP
4886	IGF1	-1	NPY1R
4889	IGF1	-1	NPY5R
4900	IGF1	1	NRGN
4982	IGF1	-1	TNFRSF11B
5029	IGF1	1	P2RY2
5046	IGF1	-1	PCSK6
5087	IGF1	-1	PBX1
5104	IGF1	1	SERPINA5
5106	IGF1	1	PCK2
5189	IGF1	-1	PEX1
5214	IGF1	1	PFKP
5238	IGF1	-1	PGM3
5277	IGF1	1	PIGA
5290	IGF1	-1	PIK3CA
5334	IGF1	-1	PLCL1
5349	IGF1	-1	FXYD3
5373	IGF1	1	PMM2
5376	IGF1	-1	PMP22
5427	IGF1	1	POLE2
5498	IGF1	-1	PPOX
5534	IGF1	1	PPP3R1
5538	IGF1	-1	PPT1
5547	IGF1	-1	PRCP
5601	IGF1	1	MAPK9
5621	IGF1	1	PRNP
5627	IGF1	-1	PROS1
5723	IGF1	1	PSPH
5733	IGF1	-1	PTGER3
5734	IGF1	-1	PTGER4
5771	IGF1	-1	PTPN2
5783	IGF1	-1	PTPN13
5826	IGF1	-1	ABCD4
5831	IGF1	1	PYCR1
5833	IGF1	1	PCYT2
5926	IGF1	-1	ARID4A
5983	IGF1	1	RFC3
5985	IGF1	1	RFC5
5993	IGF1	-1	RFX5
6019	IGF1	-1	RLN2
6038	IGF1	-1	RNASE4
6182	IGF1	1	MRPL12
6197	IGF1	1	RPS6KA3
6199	IGF1	1	RPS6KB2
6253	IGF1	-1	RTN2
6301	IGF1	1	SARS
6319	IGF1	1	SCD
6414	IGF1	-1	SEPP1
6472	IGF1	1	SHMT2
6510	IGF1	1	SLC1A5
6520	IGF1	1	SLC3A2
6535	IGF1	1	SLC6A8
6541	IGF1	1	SLC7A1
6576	IGF1	1	SLC25A1
6624	IGF1	1	FSCN1
6627	IGF1	1	SNRPA1
6642	IGF1	-1	SNX1
6658	IGF1	-1	SOX3
6672	IGF1	-1	SP100
6674	IGF1	1	SPAG1
6721	IGF1	1	SREBF2
6723	IGF1	1	SRM
6814	IGF1	-1	STXBP3
6897	IGF1	1	TARS
6949	IGF1	1	TCOF1
6950	IGF1	1	TCP1
7026	IGF1	-1	NR2F2
7035	IGF1	-1	TFPI
7045	IGF1	-1	TGFBI
7078	IGF1	-1	TIMP3
7083	IGF1	1	TK1
7107	IGF1	-1	GPR137B
7181	IGF1	-1	NR2C1
7262	IGF1	1	PHLDA2
7264	IGF1	1	TSTA3
7277	IGF1	1	TUBA4A
7283	IGF1	1	TUBG1
7306	IGF1	-1	TYRP1
7347	IGF1	1	UCHL3
7407	IGF1	1	VARS
7422	IGF1	1	VEGFA
7443	IGF1	1	VRK1
7453	IGF1	1	WARS
7456	IGF1	-1	WIPF1
7508	IGF1	-1	XPC
7580	IGF1	-1	ZNF32
7770	IGF1	-1	ZNF227
7791	IGF1	1	ZYX
7804	IGF1	1	LRP8
7844	IGF1	-1	RNF103
7852	IGF1	-1	CXCR4
7866	IGF1	1	IFRD2
8031	IGF1	-1	NCOA4
8078	IGF1	1	USP5
8140	IGF1	1	SLC7A5
8204	IGF1	-1	NRIP1
8260	IGF1	1	NAA10
8269	IGF1	-1	TMEM187
8273	IGF1	1	SLC10A3
8339	IGF1	-1	HIST1H2BG
8402	IGF1	1	SLC25A11
8407	IGF1	1	TAGLN2
8481	IGF1	-1	OFD1
8487	IGF1	1	SIP1
8502	IGF1	-1	PKP4
8519	IGF1	-1	IFITM1
8533	IGF1	1	COPS3
8573	IGF1	1	CASK
8613	IGF1	-1	PPAP2B
8623	IGF1	1	ASMTL
8630	IGF1	-1	HSD17B6
8660	IGF1	-1	IRS2
8669	IGF1	1	EIF3J
8682	IGF1	1	PEA15
8705	IGF1	-1	B3GALT4
8720	IGF1	-1	MBTPS1
8722	IGF1	-1	CTSF
8726	IGF1	1	EED
8800	IGF1	-1	PEX11A
8818	IGF1	1	DPM2
8829	IGF1	1	NRP1
8835	IGF1	-1	SOCS2
8877	IGF1	1	SPHK1
8891	IGF1	1	EIF2B3
8900	IGF1	1	CCNA1
8934	IGF1	-1	RAB7L1
8974	IGF1	1	P4HA2
8985	IGF1	1	PLOD3
8986	IGF1	1	RPS6KA4
8991	IGF1	-1	SELENBP1
9040	IGF1	1	UBE2M
9111	IGF1	-1	NMI
9129	IGF1	1	PRPF3
9141	IGF1	1	PDCD5
9145	IGF1	1	SYNGR1
9185	IGF1	-1	REPS2
9187	IGF1	-1	SLC24A1
9204	IGF1	-1	ZMYM6
9236	IGF1	-1	CCPG1
9238	IGF1	1	TBRG4
9260	IGF1	1	PDLIM7
9270	IGF1	1	ITGB1BP1
9337	IGF1	-1	CNOT8
9338	IGF1	-1	TCEAL1
9361	IGF1	1	LONP1
9367	IGF1	-1	RAB9A
9419	IGF1	-1	CRIPT
9439	IGF1	-1	MED23
9444	IGF1	-1	QKI
9445	IGF1	-1	ITM2B
9455	IGF1	1	HOMER2
9466	IGF1	1	IL27RA
9467	IGF1	-1	SH3BP5
9512	IGF1	-1	PMPCB
9517	IGF1	-1	SPTLC2
9525	IGF1	-1	VPS4B
9528	IGF1	-1	TMEM59
9630	IGF1	-1	GNA14
9631	IGF1	1	NUP155
9636	IGF1	1	ISG15
9638	IGF1	-1	FEZ1
9649	IGF1	-1	RALGPS1
9665	IGF1	-1	KIAA0430
9738	IGF1	1	CP110
9743	IGF1	-1	ARHGAP32
9764	IGF1	-1	KIAA0513
9766	IGF1	-1	KIAA0247
9767	IGF1	-1	PHF16
9772	IGF1	-1	KIAA0195
9779	IGF1	-1	TBC1D5
9807	IGF1	1	IP6K1
9818	IGF1	1	NUPL1
9821	IGF1	-1	RB1CC1
9830	IGF1	1	TRIM14
9847	IGF1	-1	KIAA0528
9886	IGF1	-1	RHOBTB1
9906	IGF1	-1	SLC35E2
9933	IGF1	1	KIAA0020
9936	IGF1	-1	CD302
9946	IGF1	-1	CRYZL1
9948	IGF1	1	WDR1
10023	IGF1	-1	FRAT1
10038	IGF1	1	PARP2
10040	IGF1	-1	TOM1L1
10061	IGF1	1	ABCF2
10105	IGF1	1	PPIF
10106	IGF1	-1	CTDSP2
10129	IGF1	-1	FRY
10133	IGF1	-1	OPTN
10142	IGF1	-1	AKAP9
10179	IGF1	-1	RBM7
10184	IGF1	1	LHFPL2
10267	IGF1	-1	RAMP1
10273	IGF1	1	STUB1
10282	IGF1	-1	BET1
10284	IGF1	-1	SAP18
10314	IGF1	-1	LANCL1
10325	IGF1	-1	RRAGB
10370	IGF1	-1	CITED2
10397	IGF1	-1	NDRG1
10425	IGF1	1	ARIH2
10451	IGF1	-1	VAV3
10452	IGF1	1	TOMM40
10469	IGF1	1	TIMM44
10528	IGF1	1	NOP56
10573	IGF1	1	MRPL28
10610	IGF1	-1	ST6GALNAC2
10644	IGF1	1	IGF2BP2
10742	IGF1	-1	RAI2
10753	IGF1	-1	CAPN9
10807	IGF1	1	SDCCAG3
10808	IGF1	1	HSPH1
10826	IGF1	-1	C5orf4
10897	IGF1	1	YIF1A
10916	IGF1	-1	MAGED2
10924	IGF1	-1	SMPDL3A
10926	IGF1	1	DBF4
10928	IGF1	-1	RALBP1
10950	IGF1	1	BTG3
10957	IGF1	-1	PNRC1
10962	IGF1	1	MLLT11
10963	IGF1	1	STIP1
11033	IGF1	1	ADAP1
11045	IGF1	-1	UPK1A
11046	IGF1	-1	SLC35D2
11047	IGF1	1	ADRM1
11069	IGF1	-1	RAPGEF4
11151	IGF1	1	CORO1A
11152	IGF1	-1	WDR45
11187	IGF1	1	PKP3
11247	IGF1	1	NXPH4
11260	IGF1	1	XPOT
11266	IGF1	1	DUSP12
11322	IGF1	1	TMC6
11332	IGF1	1	ACOT7
11340	IGF1	1	EXOSC8
11345	IGF1	-1	GABARAPL2
22843	IGF1	1	PPM1E
22882	IGF1	-1	ZHX2
22906	IGF1	1	TRAK1
22913	IGF1	1	RALY
22920	IGF1	-1	KIFAP3
23043	IGF1	1	TNIK
23097	IGF1	-1	CDK19
23158	IGF1	-1	TBC1D9
23165	IGF1	1	NUP205
23234	IGF1	1	DNAJC9
23240	IGF1	-1	KIAA0922
23321	IGF1	-1	TRIM2
23327	IGF1	-1	NEDD4L
23351	IGF1	-1	KHNYN
23381	IGF1	1	SMG5
23401	IGF1	-1	FRAT2
23411	IGF1	-1	SIRT1
23424	IGF1	-1	TDRD7
23503	IGF1	-1	ZFYVE26
23516	IGF1	1	SLC39A14
23530	IGF1	-1	NNT
23548	IGF1	-1	TTC33
23550	IGF1	-1	PSD4
23554	IGF1	-1	TSPAN12
23555	IGF1	1	TSPAN15
23588	IGF1	-1	KLHDC2
23590	IGF1	1	PDSS1
23594	IGF1	1	ORC6
23649	IGF1	1	POLA2
23657	IGF1	1	SLC7A11
23678	IGF1	-1	SGK3
24149	IGF1	-1	ZNF318
25805	IGF1	-1	BAMBI
25840	IGF1	-1	METTL7A
25850	IGF1	-1	ZNF345
25875	IGF1	-1	LETMD1
25888	IGF1	1	ZNF473
25901	IGF1	-1	CCDC28A
25913	IGF1	-1	POT1
25949	IGF1	-1	SYF2
25996	IGF1	-1	REXO2
26018	IGF1	-1	LRIG1
26100	IGF1	-1	WIPI2
26155	IGF1	1	NOC2L
26168	IGF1	1	SENP3
26227	IGF1	1	PHGDH
26235	IGF1	-1	FBXL4
26271	IGF1	1	FBXO5
26273	IGF1	-1	FBXO3
26471	IGF1	1	NUPR1
26472	IGF1	1	PPP1R14B
26509	IGF1	-1	MYOF
26521	IGF1	1	TIMM8B
26751	IGF1	-1	SH3YL1
26973	IGF1	1	CHORDC1
27010	IGF1	-1	TPK1
27072	IGF1	-1	VPS41
27113	IGF1	-1	BBC3
27241	IGF1	-1	BBS9
27250	IGF1	-1	PDCD4
27316	IGF1	-1	RBMX
27341	IGF1	1	RRP7A
28231	IGF1	1	SLCO4A1
28960	IGF1	1	DCPS
28965	IGF1	-1	SLC27A6
29071	IGF1	-1	C1GALT1C1
29099	IGF1	-1	COMMD9
29107	IGF1	1	NXT1
29760	IGF1	-1	BLNK
29763	IGF1	1	PACSIN3
29799	IGF1	-1	YPEL1
29887	IGF1	-1	SNX10
29893	IGF1	1	PSMC3IP
29901	IGF1	1	SAC3D1
29915	IGF1	1	HCFC2
29935	IGF1	-1	RPA4
29960	IGF1	1	FTSJ2
29995	IGF1	-1	LMCD1
51016	IGF1	1	FAM158A
51018	IGF1	1	RRP15
51019	IGF1	-1	CCDC53
51022	IGF1	1	GLRX2
51025	IGF1	1	PAM16
51073	IGF1	1	MRPL4
51075	IGF1	1	TMX2
51083	IGF1	1	GAL
51084	IGF1	-1	CRYL1
51087	IGF1	1	YBX2
51109	IGF1	1	RDH11
51172	IGF1	-1	NAGPA
51227	IGF1	-1	PIGP
51231	IGF1	-1	VRK3
51236	IGF1	1	C8orf30A
51292	IGF1	-1	GMPR2
51309	IGF1	-1	ARMCX1
51315	IGF1	-1	KRCC1
51330	IGF1	1	TNFRSF12A
51363	IGF1	-1	CHST15
51400	IGF1	1	PPME1
51447	IGF1	-1	IP6K2
51474	IGF1	-1	LIMA1
51594	IGF1	-1	NBAS
51626	IGF1	-1	DYNC2LI1
51646	IGF1	-1	YPEL5
51696	IGF1	-1	HECA
51728	IGF1	1	POLR3K
53838	IGF1	1	C11orf24
54014	IGF1	-1	BRWD1
54205	IGF1	1	CYCS
54442	IGF1	1	KCTD5
54453	IGF1	-1	RIN2
54476	IGF1	1	RNF216
54541	IGF1	1	DDIT4
54621	IGF1	-1	VSIG10
54663	IGF1	1	WDR74
54664	IGF1	-1	TMEM106B
54665	IGF1	-1	RSBN1
54769	IGF1	-1	DIRAS2
54800	IGF1	-1	KLHL24
54816	IGF1	-1	ZNF280D
54849	IGF1	1	DEF8
54898	IGF1	-1	ELOVL2
54898	IGF1	1	ELOVL2
54974	IGF1	-1	THG1L
55008	IGF1	-1	HERC6
55038	IGF1	1	CDCA4
55061	IGF1	1	SUSD4
55062	IGF1	-1	WIPI1
55071	IGF1	1	C9orf40
55100	IGF1	-1	WDR70
55110	IGF1	1	MAGOHB
55111	IGF1	1	PLEKHJ1
55168	IGF1	1	MRPS18A
55176	IGF1	1	SEC61A2
55196	IGF1	-1	C12orf35
55204	IGF1	-1	GOLPH3L
55213	IGF1	-1	RCBTB1
55218	IGF1	-1	EXD2
55224	IGF1	1	ETNK2
55286	IGF1	-1	C4orf19
55296	IGF1	-1	TBC1D19
55312	IGF1	1	RFK
55315	IGF1	-1	SLC29A3
55332	IGF1	-1	DRAM1
55341	IGF1	1	LSG1
55379	IGF1	1	LRRC59
55388	IGF1	1	MCM10
55501	IGF1	-1	CHST12
55510	IGF1	-1	DDX43
55625	IGF1	-1	ZDHHC7
55630	IGF1	1	SLC39A4
55700	IGF1	1	MAP7D1
55720	IGF1	1	TSR1
55742	IGF1	-1	PARVA
55763	IGF1	-1	EXOC1
55788	IGF1	-1	LMBRD1
55793	IGF1	-1	FAM63A
55812	IGF1	-1	SPATA7
55818	IGF1	-1	KDM3A
55827	IGF1	-1	DCAF6
55830	IGF1	-1	GLT8D1
55837	IGF1	-1	EAPP
55857	IGF1	-1	PLK1S1
55900	IGF1	-1	ZNF302
55969	IGF1	1	C20orf24
55975	IGF1	1	KLHL7
56603	IGF1	-1	CYP26B1
56894	IGF1	1	AGPAT3
56898	IGF1	-1	BDH2
56922	IGF1	-1	MCCC1
56935	IGF1	1	C11orf75
[truncated: 1,505 more rows]
