# Supplementary material for: Gene modules associated with breast cancer distant metastasis-free survival in the PAM50 molecular subtypes
Source: Oncotarget. 2016 Feb 27;7(16):21686–98. doi: 10.18632/oncotarget.7774 (PMC5008315; doi:10.18632/oncotarget.7774)
Supplement: Supplementary file 3 [file oncotarget-07-21686-s003.xlsx]

## Sheet: Sheet1
Table S2: Summary of the subtype-specific gene module compositions and corresponding coefficients.
Basal specific module	coefficient	Her2 specific module	coefficient	LumA specific module	coefficient	LumB specific module	coefficient
2015-09-09	-1	ABCC4	-1	ABCC5	1	ADM	1
ACP5	-1	ACADSB	-1	AMELX	1	BOLA2 /// BOLA2B	1
ADAMTS12	1	ACE	-1	ARPC5L	1	C16orf59	1
APOL6	-1	ACSM1	-1	AZI1	1	C16orf80	1
ARHGEF6	-1	ADCY9	-1	BRCA2	1	COX7B	1
ARNT2	-1	AES	-1	BRDT	1	CTSL2	1
ATPIF1	1	ALG9 /// FDXACB1	1	C11orf9	1	CYCS	1
CASP8	-1	ANKRD11	1	CCDC99	1	DIAPH3	1
CHST8	1	ARPC1B	1	CDC45	1	GUCY1B2	1
CXCL13	-1	ARPC5L	1	DONSON	1	PDCD4	-1
CXCL9	-1	ASS1	1	DUT	1	PFDN1	1
CXCR3	-1	ATMIN	1	ECT2	1	PIR	1
DAGLA	-1	ATP2A3	-1	EZH2	1	PLCH1	1
DGCR2	-1	BAZ1A	1	FAT2	1	PPP3R1	1
DPF2	-1	BCLAF1	-1	GARNL3	1	PSMC1	1
EAF2	-1	BLOC1S1	-1	GINS1	1	RABIF	1
EHBP1L1	-1	BUD31	1	GPR56	1	RALA	1
FEN1	-1	C13orf27	1	IPP	1	SCUBE2	-1
FUZ	-1	C17orf71	1	KCNK3	1	STC2	-1
GABBR1 /// UBD	-1	C21orf2	-1	KIAA0101	1	UBE2A	1
GBP1	-1	C2orf55	-1	KIF4A	1
GZMB	-1	C5AR1	1	KPNA2	1
HLA-DRB1 /// HLA-DRB3 /// HLA-DRB4	-1	C7orf28B /// CCZ1	1	LARP4	1
HLA-G	-1	CARD8	-1	LEMD3	1
HPS5	-1	CCDC56	-1	MAD2L1	1
IGHM	-1	CD1A	1	MCM6	1
IGHV3-48 /// IGKV3-20	-1	CDH3	1	MYEF2	1
IGJ	-1	CDKN1A	1	NAA38	1
IGK@ /// IGKC /// IGKV3D-15 /// LOC100510044	-1	CHD8	-1	NAA50	1
IGKV1-5	-1	CLCA2	1	NSDHL	1
ING4	-1	CNOT7	-1	NUSAP1	1
INPP5B	-1	COPG2IT1	1	OFD1	1
ITGB4	-1	COX4I1	1	PKMYT1	1
LOC100130633 /// ZMYM6	-1	CSNK1E	-1	PNN	1
LY9	-1	DACH1	-1	PRC1	1
M6PR	-1	DBN1	1	PSMC3IP	1
MAN2B1	-1	DDX31	1	PSMD1	1
MATN3	1	DENND4B	-1	PSRC1	1
NFE2L3	-1	DNALI1	-1	RAD21L1	1
NOTCH1	1	DOK3	-1	RALA	1
NPTX1	1	EDN2	1	RAP2C	1
NUP62	-1	EGLN3	1	RBBP7	1
P4HA1	1	ELP3	-1	RFC4	1
PDIA6	-1	EPHB4	1	SEC61G	1
PHF15	-1	ETV5	1	SERPINA4	1
PNKP	-1	F5	-1	SHCBP1	1
POU4F2	1	FABP3	1	SLC35A3	1
PRDM16	1	FAM175B	-1	SLITRK5	1
PSMB9	-1	FAM192A	1	SMC4	1
PSME1	-1	FAM38A	1	SRSF11	1
QPRT	1	FCGR2A	1	TAF11	1
RAB9A	-1	FEM1B	-1	TAF2	1
RARS	1	FLRT3	1	TALDO1	1
RBBP4	-1	FOXO3	-1	TCEB1	1
RGS3	1	FPGS	1	TMEM194A	1
SERPINB4	1	FRS2	-1	TRIM26	1
SERPINB6	1	GIGYF2	-1	TROAP	1
SLC1A4	-1	GMPPB	1	UBE2C	1
SNX17	-1	GNAO1	1	USP12	1
SP140L	-1	GULP1	1	VIL1	1
SPIB	-1	HSPB1	1
SRSF9	-1	ID2 /// ID2B	-1
STEAP4	1	IKZF4	-1
SYTL2	1	IKZF5	-1
TAAR2	1	INPP5D	-1
TNFRSF9	-1	IRF7	-1
TRA2B	-1	ITGAV	1
XCL1	-1	ITGB5	1
XCL1 /// XCL2	-1	ITIH4	-1
ZFP2	1	ITPR1	-1
		KIAA0528	-1
		KIAA0664L3	-1
		KIAA1609	1
		KLHL22	-1
		KPNA5	-1
		KRT6A /// KRT6B /// KRT6C	1
		LASS4	-1
		LIFR	-1
		LMTK2	1
		LOC100287590	-1
		LRPAP1	1
		LRRC6	-1
		LSM14B	-1
		MAML3	-1
		MAP3K13	-1
		MDM4	-1
		MPG	1
		MRPS16	1
		MTSS1	-1
		MYBPC1	-1
		NDN	1
		NEFH	-1
		NFKBIA	-1
		NIPSNAP1	1
		NLRX1	1
		NMU	1
		NPAS3	-1
		NRP1	1
		PDE7B	-1
		PDGFC	1
		PER3	1
		PEX13	1
		PHIP	-1
		PID1	1
		PLAU	1
		PLAUR	1
		PLS3	1
		POU2F2	-1
		PRKACB	-1
		PVRL2	-1
		RAB17	-1
		RARRES2	1
		RASL12	1
		RBM15	-1
		RBMS2	1
		REL	-1
		REXO4	1
		RFK	1
		RSU1	-1
		SCN1B	-1
		SLC35C2	-1
		SLC39A14	1
		SLITRK5	1
		SMARCE1	-1
		SNPH	-1
		SPOP	-1
		SPP1	1
		SSH1	1
		STAT5B	-1
		SULT1A1	-1
		SUPT7L	-1
		SVEP1	-1
		TAX1BP3	1
		TFPI	1
		TMEM165	1
		TNKS	-1
		TRAM2	1
		TRIM29	1
		TTF2	1
		TXLNG	-1
		UBXN6	-1
		UGT1A1 /// UGT1A10 /// UGT1A3 /// UGT1A4 /// UGT1A5 /// UGT1A6 /// UGT1A7 /// UGT1A8 /// UGT1A9	1
		UNC93B1	-1
		UPK1A	-1
		VASH2	-1
		VGF	1
		WDR13	1
		WWTR1	1
		ZBTB44	-1
		ZNF143	-1
