# Supplementary material for: Gene modules associated with breast cancer distant metastasis-free survival in the PAM50 molecular subtypes
Source: Oncotarget. 2016 Feb 27;7(16):21686–98. doi: 10.18632/oncotarget.7774 (PMC5008315; doi:10.18632/oncotarget.7774)
Supplement: Supplementary file 4 [file oncotarget-07-21686-s004.xlsx]

## Sheet: Sheet1
Table S3: Module score pearson correlation coefficients.
	AKTmTOR	AURKA	BetaCatenin	CASP3	E2F3	ERBB2	ESR1	IGF1	MAPK	MYC	PIK3CA	PLAU	PTEN	RAS	SRC	STAT1	VEGF	OncotypeDX	GGI	Gene70	Gene76
AKTmTOR	1	0.542876	0.0831816	-0.0394401	0.36376	0.349928	-0.049719	0.434114	-0.0518913	0.365435	0.0623267	0.114328	0.489714	0.40255	-0.141199	0.205455	0.202474	0.224565	0.518475	0.237493	-0.0511924
AURKA	0.542876	1	0.22467	-0.0041411	0.424349	0.136187	-0.228213	0.749006	-0.0671347	0.712895	-0.390787	-0.253117	0.876926	0.121028	0.0280284	0.153429	0.40987	0.524911	0.909052	0.674354	0.093624
BetaCatenin	0.0831816	0.22467	1	-0.05756	-0.0189474	0.0578826	0.00402863	0.280574	0.0872239	0.265452	-0.107659	-0.404503	0.0686685	-0.0802201	0.50559	-0.120107	0.154823	0.00166286	-0.00473409	0.13757	0.102353
CASP3	-0.0394401	-0.0041411	-0.05756	1	-0.101232	-0.173167	-0.115896	-0.133569	-0.0241246	0.040799	-0.0847649	-0.136873	0.128802	-0.110945	0.0680163	0.0999783	-0.134425	0.0386614	0.0675566	0.103637	-0.00406262
E2F3	0.36376	0.424349	-0.0189474	-0.101232	1	0.168898	0.119035	0.141664	-0.396656	0.296668	-0.15153	0.0350496	0.402986	0.087824	-0.271591	-0.0477842	0.0953049	0.296952	0.527886	0.238997	0.152177
ERBB2	0.349928	0.136187	0.0578826	-0.173167	0.168898	1	0.393297	0.0192951	-0.203005	0.0292104	0.289692	0.0483574	-0.00713453	0.0346812	-0.168632	-0.0748985	0.028541	-0.139809	0.0549281	-0.0876196	0.126712
ESR1	-0.049719	-0.228213	0.00402863	-0.115896	0.119035	0.393297	1	-0.542432	-0.584215	-0.1582	0.302008	-0.169708	-0.349179	-0.362423	-0.125958	-0.291296	-0.0912471	-0.323186	-0.381426	-0.473182	0.457199
IGF1	0.434114	0.749006	0.280574	-0.133569	0.141664	0.0192951	-0.542432	1	0.360424	0.529785	-0.36275	-0.0327164	0.627081	0.285086	0.161427	0.163415	0.425025	0.413572	0.728255	0.638141	-0.117386
MAPK	-0.0518913	-0.0671347	0.0872239	-0.0241246	-0.396656	-0.203005	-0.584215	0.360424	1	-0.257297	0.088849	0.278496	0.00707422	0.330562	0.228186	0.344489	0.0742058	0.0287171	-0.0452021	0.191268	-0.357121
MYC	0.365435	0.712895	0.265452	0.040799	0.296668	0.0292104	-0.1582	0.529785	-0.257297	1	-0.403188	-0.421663	0.627334	0.0350111	0.154212	0.0317703	0.233728	0.374521	0.635037	0.408403	0.0402194
PIK3CA	0.0623267	-0.390787	-0.107659	-0.0847649	-0.15153	0.289692	0.302008	-0.36275	0.088849	-0.403188	1	0.176961	-0.325686	0.0526667	-0.131515	0.157706	-0.201647	-0.285809	-0.345514	-0.351028	-0.165203
PLAU	0.114328	-0.253117	-0.404503	-0.136873	0.0350496	0.0483574	-0.169708	-0.0327164	0.278496	-0.421663	0.176961	1	-0.161237	0.317857	-0.397102	0.14539	-0.0815826	-0.0765287	-0.0173696	-0.0945169	-0.163201
PTEN	0.489714	0.876926	0.0686685	0.128802	0.402986	-0.00713453	-0.349179	0.627081	0.00707422	0.627334	-0.325686	-0.161237	1	0.164641	-0.0534467	0.314062	0.304919	0.568331	0.912047	0.671436	-0.0111664
RAS	0.40255	0.121028	-0.0802201	-0.110945	0.087824	0.0346812	-0.362423	0.285086	0.330562	0.0350111	0.0526667	0.317857	0.164641	1	-0.140373	0.263287	-0.0574389	0.239059	0.2712	0.13323	-0.333915
SRC	-0.141199	0.0280284	0.50559	0.0680163	-0.271591	-0.168632	-0.125958	0.161427	0.228186	0.154212	-0.131515	-0.397102	-0.0534467	-0.140373	1	0.0659377	-0.0162019	0.0109549	-0.150029	0.0356094	0.0143966
STAT1	0.205455	0.153429	-0.120107	0.0999783	-0.0477842	-0.0748985	-0.291296	0.163415	0.344489	0.0317703	0.157706	0.14539	0.314062	0.263287	0.0659377	1	-0.363212	0.314516	0.281707	0.190143	-0.226257
VEGF	0.202474	0.40987	0.154823	-0.134425	0.0953049	0.028541	-0.0912471	0.425025	0.0742058	0.233728	-0.201647	-0.0815826	0.304919	-0.0574389	-0.0162019	-0.363212	1	0.00895278	0.263263	0.303107	0.0976525
OncotypeDX	0.224565	0.524911	0.00166286	0.0386614	0.296952	-0.139809	-0.323186	0.413572	0.0287171	0.374521	-0.285809	-0.0765287	0.568331	0.239059	0.0109549	0.314516	0.00895278	1	0.641078	0.440752	-0.0718175
GGI	0.518475	0.909052	-0.00473409	0.0675566	0.527886	0.0549281	-0.381426	0.728255	-0.0452021	0.635037	-0.345514	-0.0173696	0.912047	0.2712	-0.150029	0.281707	0.263263	0.641078	1	0.703374	-0.0744875
Gene70	0.237493	0.674354	0.13757	0.103637	0.238997	-0.0876196	-0.473182	0.638141	0.191268	0.408403	-0.351028	-0.0945169	0.671436	0.13323	0.0356094	0.190143	0.303107	0.440752	0.703374	1	-0.0106787
Gene76	-0.0511924	0.093624	0.102353	-0.00406262	0.152177	0.126712	0.457199	-0.117386	-0.357121	0.0402194	-0.165203	-0.163201	-0.0111664	-0.333915	0.0143966	-0.226257	0.0976525	-0.0718175	-0.0744875	-0.0106787	1
